# Supplementary material for: Sex Differences in Brain Thyroid Hormone Levels during Early Post-Hatching Development in Zebra Finch (Taeniopygia guttata)
Source: PLoS One. 2017 Jan 6;12(1):e0169643. doi: 10.1371/journal.pone.0169643 (PMC5218492; doi:10.1371/journal.pone.0169643)
Supplement: S1 Table — (XLSX) [file pone.0169643.s001.xlsx]

## Sheet: Fig.1
Fig1A					Fig1B
unlabeled	radioactivity				unlabeled	radioactivity
T4(ng)	in immunocomplex (%)		avarage		T3(ng)	in immunocomplex (%)		avarage
15	0.082	0.078	0.08		15	0.366067	0.358063	0.362065
5	0.170985	0.162069	0.166527		5	0.415871	0.413396	0.414633
1.5	0.364139	0.342618	0.353378		1.5	0.547847	0.555947	0.551897
0.5	0.555547	0.54305	0.549298		0.5	0.615974	0.624026	0.62
0.15	0.762915	0.778129	0.770522		0.15	0.796989	0.761522	0.779255
0.05	0.873081	0.858309	0.865695		0.05	0.890736	0.892376	0.891556
0.015	0.936761	0.936761	0.936761		0.015	0.97092	0.944807	0.957864
0.005	0.995888	0.970634	0.983261		0.005	0.999628	0.989353	0.99449
Fig1C
	T3	T4
	(ng/1ml)	(ng/1ml)
35dph-1 M	46.1002	66.2358
35dph-2 M	33.6672	93.9714
35dph-4 M	35.219	61.9573
35dph-2F	12.2712	105.081
35dph-3F	13.919	50.9541
35dph-4F	15.3589	43.8821
35dph-5F	14.9253	84.7678
30dph-1M	27.2505	71.0349
30dph-2M	32.9669	77.1209
30dph-3M	35.5928	86.4609
30dph-4M	30.4155	70.5056
30dph-5M	29.0135	78.1794
30phd-1F	15.8637	68.2343
30phd-2F	11.137	72.044
30phd-3F	20.4181	51.9818
30phd-4F	10.1558	83.9313
30phd-5F	16.7896	43.0944
30phd-6F	13.5245	80.6206
30phd-7F	15.7922	68.0245
25dph-1M	24.6057	66.6042
25dph-2M	25.9587	59.5212
25dph-3M	26.2283	63.5694
25dph-4M	21.2519	57.973
25dph-5M	24.6892	62.0654
25phd-1F	9.50005	94.9453
25phd-2F	11.9878	44.2549
25phd-4F	10.0742	57.4974
25phd-5F	9.5247	46.4676
25phd-6F	7.9152	56.6942
	0	0
20dph-2M	19.5012	80.5852
20dph-3M	28.3858	42.4123
20dph-4M	20.488	34.469
20dph-5M	32.9817	43.16
20phd-1F	11.7186	23.8266
20phd-2F	11.9025	22.3821
20phd-3F	11.6982	23.6826
20phd-4F	14.445	35.8157
20phd-5F	12.0346	20.2296
15phd-1M	16.5047	61.6716
15phd-2M	27.4955	39.1288
15phd-3M	23.5704	41.5401
15phd-4M	25.728	46.5844
15phd-5M	29.3696	54.7451
15phd-1F	17.5422	28.1047
15phd-2F	9.37361	24.5831
15phd-3F	7.96794	16.0168
15phd-4F	10.7254	31.5945
15phd-5F	12.7548	21.2632
15phd-6F	7.12422	21.7772
10phd-1M	15.51	28.4287
10phd-2M	18.1988	28.1596
10phd-3M	8.29246	28.9048
10phd-4M	3.32406	30.2481
10phd-1F	3.00756	25.8803
10phd-2F	9.16943	24.0793
10phd-3F	10.6127	17.8192
10phd-4F	12.4284	18.829
10phd-5F	16.9611	10.7765
10phd-6F	6.53338	9.152
10phd-7F	4.19023	9.2026
10phd-8F	8.51643	6.3608
5dph-1M	8.91532	11.6253
5dph-2M	11.8797	18.5692
5dph-3M	9.75056	16.9394
5dph-4M	3.92621	9.45905
5dph-5M	4.12717	6.80068
5dph-1F	5.35952	8.4452
5dph-2F	0.109584	5.8754
5dph-3F	4.5525	9.673
5dph-4F	9.13335	13.1333
1,2dph-1M	3.7	7.89113
1,2dph-2M	3.42332	6.62616
1,2dph-3M	4.2	5.75762

## Sheet: Fig2
Fig2 A										Fig2.B					Fiｇ.2C
	T3 Male	T4 Male	(T3+T4)Male			T3 Female	T4 Female	(T3+T4)Female			T4 Male		T4 Female			T3 Male		T3 Female
	(ng/10ul)	(ng/10ul)	(ng/10ul)			(ng/10ul)	(ng/10ul)	(ng/10ul)			(ng/10ul)		(ng/10ul)			(ng/10ul)		(ng/10ul)
					40dph-1F	0.163254	0.728869	0.892123				40dph-1F	0.728869				40phd-1 F	0.163254
					40dph-2F	0.15657	0.72792	0.88449				40dph-2F	0.72792				40phd-2 F	0.15657
					40dph-3F	0.316611	1.07267	1.38928				40dph-3F	1.07267				40phd-3 F	0.316611
					40dph-4F	0.232189	1.46824	1.70043				40dph-4F	1.46824				40phd-4 F	0.232189
					40dph-5F	0.256943	0.965134	1.22208				40dph-5F	0.965134				40phd-5 F	0.256943
					40dph-6F	0.423846	0.710985	1.13483				40dph-6F	0.710985				40phd-6 F	0.423846
35dph-1M	0.461002	0.662358	1.12336		35dph-2F	0.122712	1.05081	1.17352		35dph-1M	0.662358	35dph-1F	0.883347		35phd-1M	0.461002	35phd-2F	0.122712
35dph-2M	0.336672	0.939714	1.27639		35dph-3F	0.13919	0.509541	0.648731		35dph-2M	0.939714	35dph-2F	1.05081		35phd-2M	0.336672	35phd-3F	0.13919
35dph-4M	0.35219	0.619573	0.971764		35dph-4F	0.153589	0.438821	0.59241		35dph-3M	0.697287	35dph-3F	0.509541		35phd-4M	0.35219	35phd-4F	0.153589
					35dph-5F	0.149253	0.847678	0.996931		35dph-4M	0.619573	35dph-4F	0.438821		35phd-5M	0.37918	35phd-5F	0.149253
												35dph-5F	0.847678
30dph-1M	0.272505	0.710349	0.982854		30dph-1F	0.158637	0.682343	0.84098		30dph-1M	0.710349	30dph-1F	0.682343		30phd-1M	0.272505	30phd-1F	0.158637
30dph-2M	0.329669	0.771209	1.10088		30dph-2F	0.11137	0.72044	0.83181		30dph-2M	0.771209	30dph-2F	0.72044		30phd-2M	0.329669	30phd-2F	0.11137
30dph-3M	0.355928	0.864609	1.22054		30dph-3F	0.204181	0.519818	0.723999		30dph-3M	0.864609	30dph-3F	0.519818		30phd-3M	0.355928	30phd-3F	0.204181
30dph-4M	0.304155	0.705056	1.00921		30dph-4F	0.101558	0.839313	0.940871		30dph-4M	0.705056	30dph-4F	0.839313		30phd-4M	0.304155	30phd-4F	0.101558
30dph-5M	0.290135	0.781794	1.07193		30dph-5F	0.167896	0.430944	0.59884		30dph-5M	0.781794	30dph-5F	0.430944		30phd-5M	0.290135	30phd-5F	0.167896
					30dph-6F	0.135245	0.806206	0.941451				30dph-6F	0.806206				30phd-6F	0.135245
					30dph-7F	0.157922	0.680245	0.838167				30dph-7F	0.680245				30phd-7F	0.157922
25dph-1M	0.246057	0.666042	0.912098		25dph-1F	0.0950005	0.949453	1.04445		25dph-1M	0.666042	25dph-1F	0.949453		25phd-1M	0.246057	25phd-1F	0.0950005
25dph-2M	0.259587	0.595212	0.854799		25dph-2F	0.119878	0.442549	0.562427		25dph-2M	0.595212	25dph-2F	0.442549		25phd-2M	0.259587	25phd-2F	0.119878
25dph-3M	0.262283	0.635694	0.897977		25dph-4F	0.100742	0.574974	0.675716		25dph-3M	0.635694	25dph-3F	0.452263		25phd-3M	0.262283	25phd-4F	0.100742
25dph-4M	0.212519	0.57973	0.79225		25dph-5F	0.095247	0.464676	0.559923		25dph-4M	0.57973	25dph-4F	0.574974		25phd-4M	0.212519	25phd-5F	0.095247
25dph-5M	0.246892	0.620654	0.867546		25dph-6F	0.079152	0.566942	0.646094		25dph-5M	0.620654	25dph-5F	0.464676		25phd-5M	0.246892	25phd-6F	0.079152
												25dph-6F	0.566942		25phd-6M	0.302347
20dph-2M	0.195012	0.805852	1.00086		20dph-1F	0.117186	0.238266	0.355452		20dph-1M	0.791661	20dph-1F	0.238266		20phd-2M	0.195012	20phd-1F	0.117186
20dph-3M	0.283858	0.424123	0.707981		20dph-2F	0.119025	0.223821	0.342846		20dph-2M	0.805852	20dph-2F	0.223821		20phd-3M	0.283858	20phd-2F	0.119025
20dph-4M	0.20488	0.34469	0.54957		20dph-3F	0.116982	0.236826	0.353808		20dph-3M	0.424123	20dph-3F	0.236826		20phd-4M	0.20488	20phd-3F	0.116982
20dph-5M	0.329817	0.4316	0.761417		20dph-4F	0.14445	0.358157	0.502607		20dph-4M	0.34469	20dph-4F	0.358157		20phd-5M	0.329817	20phd-4F	0.14445
					20dph-5F	0.120346	0.202296	0.322642		20dph-5M	0.4316	20dph-5F	0.202296		20phd-6M	0.163823	20phd-5F	0.120346
15dph-1M	0.165047	0.616716	0.781762		15dph-1F	0.175422	0.281047	0.456469		15dph-1M	0.616716	15dph-1F	0.281047		15phd-1M	0.165047	15phd-1F	0.175422
15dph-2M	0.274955	0.391288	0.666243		15dph-2F	0.0937361	0.245831	0.339567		15dph-2M	0.391288	15dph-2F	0.245831		15phd-2M	0.274955	15phd-2F	0.0937361
15dph-3M	0.235704	0.415401	0.651105		15dph-3F	0.0796794	0.160168	0.239847		15dph-3M	0.415401	15dph-3F	0.160168		15phd-3M	0.235704	15phd-3F	0.0796794
15dph-4M	0.25728	0.465844	0.723124		15dph-4F	0.107254	0.315945	0.423199		15dph-4M	0.465844	15dph-4F	0.315945		15phd-4M	0.25728	15phd-4F	0.107254
15dph-5M	0.293696	0.547451	0.841147		15dph-5F	0.127548	0.212632	0.34018		15dph-5M	0.547451	15dph-5F	0.212632		15phd-5M	0.293696	15phd-5F	0.127548
					15dph-6F	0.0712422	0.217772	0.289014		15dph-6M	0.32205	15dph-6F	0.217772				15phd-6F	0.0712422
10dph-1M	0.1551	0.284287	0.439387		10dph-1F	0.0300756	0.258803	0.288879		10phd-1M	0.284287	10phd-1F	0.258803		10phd-1M	0.1551	10phd-1F	0.0300756
10dph-2M	0.181988	0.281596	0.463585		10dph-2F	0.0916943	0.240793	0.332487		10phd-2M	0.281596	10phd-2F	0.240793		10phd-2M	0.181988	10phd-2F	0.0916943
10dph-3M	0.0829246	0.289048	0.371972		10dph-3F	0.106127	0.178192	0.284319		10phd-3M	0.289048	10phd-3F	0.178192		10phd-3M	0.0829246	10phd-3F	0.106127
10dph-4M	0.0332406	0.302481	0.335722		10dph-4F	0.124284	0.18829	0.312574		10phd-4M	0.302481	10phd-4F	0.18829		10phd-4M	0.0332406	10phd-4F	0.124284
					10dph-5F	0.169611	0.107765	0.277376		10phd-5M	0.0740116	10phd-5F	0.107765				10phd-5F	0.169611
					10dph-6F	0.0653338	0.09152	0.156854				10phd-6F	0.09152				10phd-6F	0.0653338
					10dph-7F	0.0419023	0.092026	0.133928				10phd-7F	0.092026				10phd-7F	0.0419023
					10dph-8F	0.0851643	0.063608	0.148772				10phd-8F	0.063608				10phd-8F	0.0851643
5dph-1M	0.0891532	0.116253	0.205407		5dph-1F	0.0535952	0.084452	0.138047		5dph-1M	0.116253	5dph-1F	0.084452		5dph-1M	0.0891532	5dph-1F	0.0535952
5dph-2M	0.118797	0.185692	0.304489		5dph-2F	0.00109584	0.058754	0.0598498		5dph-2M	0.185692	5dph-2F	0.058754		5dph-2M	0.118797	5dph-2F	0.00109584
5dph-3M	0.0975056	0.169394	0.266899		5dph-3F	0.045525	0.09673	0.142255		5dph-3M	0.169394	5dph-3F	0.09673		5dph-3M	0.0975056	5dph-3F	0.045525
5dph-4M	0.0392621	0.0945905	0.133853		5dph-4F	0.0913335	0.131333	0.222667		5dph-4M	0.0945905	5dph-4F	0.131333		5dph-4M	0.0392621	5dph-4F	0.0913335
5dph-5M	0.0412717	0.0680068	0.109278							5dph-5M	0.0680068				5dph-5M	0.0412717	5dph-5F	0.0798676
																	5dph-6F	0.0544269
1,2dph-1	0.037	0.0789113	0.115911							1,2dph-1M	0.0789113				1,2dph-1M	0.037
1,2dph-2	0.0342332	0.0662616	0.100495							1,2dph-2M	0.0662616				1,2dph-2M	0.0342332
1,2dph-3	0.042	0.0575762	0.0995762							1,2dph-3M	0.0575762				1,2dph-3M	0.042
															1,2dph-4M	0.0311007
															1,2dph-5M	0.0186927
															1,2dph-6M	0.0203137
															1,2dph-7M	0.0228864

## Sheet: Fig3
Fig3A	brain Male					brain Female				Fig3B	brain				Fig3C	brain
	T3	T4	T3+T4			T3	T4	T3+T4			T4 Male		T4 Female			T3 Male		T3 Female
	(mg/brain)	(mg/brain)	(mg/brain)			(mg/brain)	(mg/brain)	(mg/brain)			(mg/brain)		(mg/brain)			(mg/brain)		(mg/brain)
40dph-1M	0.0221142	0.0211419	0.0432561		40dph-1F	0.0279432	0.017392	0.0453351		40dph-1M	0.0211419	40dph-1F	0.017392		40dph-1M	0.0221142	40dph-1F	0.0279432
40dph-2M	0.0270492	0.029967	0.0570162		40dph-2F	0.0253498	0.0172208	0.0425707		40dph-2M	0.029967	40dph-2F	0.0172208		40dph-2M	0.0270492	40dph-2F	0.0253498
					40dph-3F	0.0308931	0.0349995	0.0658926				40dph-3F	0.0349995				40dph-3F	0.0308931
					40dph-4F	0.0307958	0.0137169	0.0445128				40dph-4F	0.0137169				40dph-4F	0.0307958
					40dph-5F	0.0193852	0.0397182	0.0591034				40dph-5F	0.0397182				40dph-5F	0.0193852
												40dph-6F	0.0353251
												40dph-7F	0.030914
35dph-2M	0.049743	0.0408931	0.0838645		35dph-2F	0.0275072	0.0421176	0.0799177		35dph-2M	0.0408931	35dph-2F	0.0421176		35dph-1M	0.049743	35dph-1F	0.0275072
35dph-3M	0.0429714	0.04888	0.0950437		35dph-3F	0.0378001	0.0457272	0.0813703		35dph-3M	0.04888	35dph-3F	0.0457272		35dph-2M	0.0429714	35dph-2F	0.0378001
35dph-4M	0.0461637	0.0402352	0.0858035							35dph-4M	0.0402352				35dph-3M	0.0461637	35dph-3F	0.035643
35dph-5M	0.0455683	0.0316969	0.0799171							35dph-5M	0.0316969				35dph-4M	0.0455683	35dph-4F	0.0200092
															35dph-5M	0.0482202	35dph-5F	0.0325302
																	35dph-6F	0.0325302
30dph-1M	0.0531842	0.0340943	0.0872785		30dph-1F	0.0597787	0.062054	0.121833		30dph-1M	0.0340943	30dph-1F	0.062054		30dph-1M	0.0531842	30dph-1F	0.0597787
30dph-2M	0.0480674	0.0413312	0.0893986		30dph-2F	0.0230034	0.0582881	0.0812914		30dph-2M	0.0413312	30dph-2F	0.0582881		30dph-2M	0.0480674	30dph-2F	0.0230034
30dph-3M	0.0576315	0.0371329	0.0947644		30dph-3F	0.0322693	0.00258469	0.034854		30dph-3M	0.0371329	30dph-3F	0.00258469		30dph-3M	0.0576315	30dph-3F	0.0322693
30dph-4M	0.0438433	0.0438251	0.0876684		30dph-4F	0.0365469	0.02071	0.0572569		30dph-4M	0.0438251	30dph-4F	0.02071		30dph-4M	0.0438433	30dph-4F	0.0365469
30dph-5M	0.0387292	0.0422641	0.0809933		30dph-5F	0.0236304	0.0778536	0.101484		30dph-5M	0.0422641	30dph-5F	0.0778536		30dph-5M	0.0387292	30dph-5F	0.0236304
	nan																30dph-6F	0.0347052
25dph-1M	0.0423419	0.0359259	0.0782678		25dph-1F	0.0312833	0.0412053	0.0724886		25dph-1M	0.0359259	25dph-1F	0.0412053		25dph-1M	0.0423419	25dph-1F	0.0312833
25dph-2M	0.0304774	0.0136163	0.0440938		25dph-2F	0.0420015	0.0557973	0.0977988		25dph-2M	0.0136163	25dph-2F	0.0557973		25dph-2M	0.0304774	25dph-2F	0.0420015
25dph-3M	0.0435592	0.0514897	0.0950489		25dph-3F	0.0589722	0.0419101	0.100882		25dph-3M	0.0514897	25dph-3F	0.0419101		25dph-3M	0.0435592	25dph-3F	0.0589722
25dph-4M	0.0271239	0.0404883	0.0676122		25dph-4F	0.029878	0.00777613	0.0376541		25dph-4M	0.0404883	25dph-4F	0.00777613		25dph-4M	0.0271239	25dph-4F	0.029878
25dph-5M	0.0379111	0.0284761	0.0663871							25dph-5M	0.0284761				25dph-5M	0.0379111	25dph-5F	0.0313518
20dph-1M	0.040229	0.0237273	0.0609564		20dph-1F	0.0347117	0.00788146	0.0425931		20dph-1M	0.0237273	20dph-1F	0.00788146		20dph-1M	0.040229	20dph-1F	0.0347117
20dph-2M	0.0481904	0.0604082	0.108599		20dph-2F	0.0333919	0.0224853	0.0558772		20dph-2M	0.0604082	20dph-2F	0.0224853		20dph-2M	0.0481904	20dph-2F	0.0333919
20dph-3M	0.0468801	0.048121	0.0950011		20dph-3F	0.0462811	0	0.0466973		20dph-3M	0.048121	20dph-3F	0		20dph-3M	0.0468801	20dph-3F	0.0462811
20dph-4M	0	0.0610322	0.0614485		20dph-4F	0.0284369	0	0.0292693		20dph-4M	0.0610322	20dph-4F	0		20dph-4M	0	20dph-4F	0.0284369
					20dph-5F	0.0462075	0	0.0474561		20dph-5M	0.0303322	20dph-5F	0				20dph-5F	0.0462075
												20dph-6F	0.0157629
												20dph-7F	0.0098
15dph-1M	0	0.0588189	0.0588189		15dph-1F	0.0227664	0	0.0227664		15dph-1M	0.0588189	15dph-1F	0		15dph-1M	0	15dph-1F	0.0227664
15dph-2M	0	0	0		15dph-2F	0.0201921	0	0.0201921		15dph-2M	0	15dph-2F	0		15dph-2M	0	15dph-2F	0.0201921
15dph-3M	0	0	0		15dph-3F	0.0312147	0	0.0312147		15dph-3M	0	15dph-3F	0		15dph-3M	0	15dph-3F	0.0312147
15dph-4M	0	0	0		15dph-4F	0.0208705	0	0.0208705		15dph-4M	0	15dph-4F	0		15dph-4M	0	15dph-4F	0.0208705
15dph-5M	0.0479115	0	0.0479115		15dph-5F	0.0128207	0	0.0128207		15dph-5M	0	15dph-5F	0		15dph-5M	0.0479115	15dph-5F	0.0128207
					15dph-6F	0.0223392	0	0.0223392				15dph-6F	0		15dph-6M	0.0209572	15dph-6F	0.0223392
					15dph-7F	0.0228255	0	0.0228255				15dph-7F	0				15dph-7F	0.0228255
					15dph-8F	0.0173074	0	0.0173074				15dph-8F	0				15dph-8F	0.0173074
10dph-1M	0	0	0		10dph-1F	0.0224394	0	0.0224394		10dph-1M	0	10dph-1F	0		10dph-1M	0	10dph-1F	0.0224394
10dph-2M	0	0	0		10dph-2F	0.0081835	0	0.0081835		10dph-2M	0	10dph-2F	0		10dph-2M	0	10dph-2F	0.0081835
10dph-3M	0	0	0		10dph-3F	0.00643535	0	0.00643535		10dph-3M	0	10dph-3F	0		10dph-3M	0	10dph-3F	0.00643535
10dph-4M	0	0	0		10dph-4F	0.0117926	0	0.0117926		10dph-4M	0	10dph-4F	0		10dph-4M	0	10dph-4F	0.0117926
10dph-5M	0	0	0		10dph-5F	0.00604439	0	0.00604439		10dph-5M	0	10dph-5F	0		10dph-5M	0	10dph-5F	0.00604439
			0		10dph-6F	0.0111738	0	0.0111738				10dph-6F	0				10dph-6F	0.0111738
			0		10dph-7F	0.0161011	0	0.0161011				10dph-7F	0				10dph-7F	0.0161011
			0
5dph-1M	0	0	0		5dph-1F	0.011984	0	0.011984		5dph-1M	0	5dph-1F	0		5dph-1M	0	5dph-1F	0.011984
5dph-2M	0	0	0		5dph-2F	0	0	0		5dph-2M	0	5dph-2F	0		5dph-2M	0	5dph-2F	0
5dph-3M	0	0	0		5dph-3F	0	0	0		5dph-3M	0	5dph-3F	0		5dph-3M	0	5dph-3F	0
5dph-4M	0	0	0		5dph-4F	0	0	0		5dph-4M	0	5dph-4F	0		5dph-4M	0	5dph-4F	0
5dph-5M	0	0	0		5dph-5F	0	0	0		5dph-5M	0	5dph-5F	0		5dph-5M	0	5dph-5F	0
					5dph-6F	0	0	0				5dph-6F	0				5dph-6F	0
1,2dph-1M	0	0	0		1,2dph-1F	0	0	0		1,2dph-1M	0	1,2dph-1F	0		1,2dph-1M	0	1,2dph-1F	0
1,2dph-2M	0	0	0		1,2dph-2F	0	0	0		1,2dph-2M	0	1,2dph-2F	0		1,2dph-2M	0	1,2dph-2F	0
1,2dph-3M	0	0	0		1,2dph-3F	0	0	0		1,2dph-3M	0	1,2dph-3F	0		1,2dph-3M	0	1,2dph-3F	0
1,2dph-4M	0	0	0		1,2dph-4F	0	0	0		1,2dph-4M	0	1,2dph-4F	0		1,2dph-4M	0	1,2dph-4F	0
1,2dph-5M	0	0	0		1,2dph-5F	0	0	0		1,2dph-5M	0	1,2dph-5F	0		1,2dph-5M	0	1,2dph-5F	0
