# Supplementary material for: Sex Differences in Brain Thyroid Hormone Levels during Early Post-Hatching Development in Zebra Finch (Taeniopygia guttata)
Source: PLoS One. 2017 Jan 6;12(1):e0169643. doi: 10.1371/journal.pone.0169643 (PMC5218492; doi:10.1371/journal.pone.0169643)
Supplement: S2 Table — (XLSX) [file pone.0169643.s002.xlsx]

## Sheet: Sheet1
dph22-1	1.23062	dph33-1	0.931384	dph44-1	0.837984
dph22-2	1.59206	dph33-2	1.15183	dph44-2	0.840308
dph22-3	1.87488	dph33-3	1.05973	dph44-3	1.53259
dph22-4	1.59	dph33-4	1.18839	dph44-4	0.368713
S2 Table Relative amount of Dio2 mRNA
